# Supplementary material for: Bioactive Yoghurt Containing Curcumin and Chlorogenic Acid Reduces Inflammation in Postmenopausal Women
Source: Nutrients. 2022 Nov 2;14(21):4619. doi: 10.3390/nu14214619 (PMC9657450; doi:10.3390/nu14214619)
Supplement: Supplementary file 1 [file nutrients-14-04619-s001.zip]

Archive with 1 entries (1 files):
- nutrients-1994472-supplementary.pdf
